# Supplementary material for: Branched-Chain Amino Acids, Alanine, and Thyroid Function: A Cross-Sectional, Nuclear Magnetic Resonance (NMR)-Based Approach from ELSA-Brasil
Source: Metabolites. 2024 Aug 6;14(8):437. doi: 10.3390/metabo14080437 (PMC11356049; doi:10.3390/metabo14080437)
Supplement: Supplementary file 1 [file metabolites-14-00437-s001.zip]

Archive with 1 entries (1 files):
- metabolites-3035444-supplementary.pdf
